# Supplementary material for: Glufosinate constrains synchronous and metachronous metastasis by promoting anti‐tumor macrophages
Source: EMBO Mol Med. 2020 Sep 4;12(10):e11210. doi: 10.15252/emmm.201911210 (PMC7539200; doi:10.15252/emmm.201911210)
Supplement: Supplementary file 3 — Dataset EV1 [file EMMM-12-e11210-s003.zip › DatasetEV1.xlsx]

## Sheet: Foglio1
Dataset EV1. List of the sampled/compared 17 homologous crystallized structures and specific structural features. The PDB_ID of the 17 sampled structures by using pGenTHREADER and I-Tasser are reported with the length of each protein and the hosting species. Ligands complexed in the listed crystallized structures are reported for comparative purposes in the dedicated "Complexed ligand" column. RM…
Target_PDB_ID	Target PDB length	Species	Complexed ligands	RMSD with H.sapiens GS 2qc8.pdb (Å)	RMSD with Z.mays GS 2d3a.pdb (Å)
2qc8	384	H.sapiens	ADP and L- methionine-S-sulfoximine phosphate	0	0.407
2ojw	360	H.sapiens	ADP and phosphate	0	0.407
2d3a	356	Z.mays	ADP and L- methionine-S-sulfoximine phosphate	0.407	0
2d3b	356	Z.mays	phosphoaminiphosphonic acid-adenylate ester and L- methionine-S-sulfoximine phosphate	0.431	0.16
2uu7	381	C.familiaris	ND	0.372	0.519
3fky	336	S.cerevisiae	citrate	0.577	0.558
4is4	339	M.truncatula	ND	0.879	0.805
4bax	344	S.coelicor	ND	0.717	0.718
5zli	474	H.pylori	ND	1.349	2.312
4s17	452	B.adolescentis	ND	1.641	1.743
5dm3	374	C.salexigens	ADP	1.709	1.638
6pew	543	P.falciparum	ND	1.808	2.391
1f52	468	S.typhimurium	ADP and (4S)-2-methyl-2,4-pentanediol	1.839	1.522
4hpp	426	P.aeruginona	glutamate	1.852	1.888
4lni	443	B.subtilis	ADP and L- methionine-S-sulfoximine phosphate	2.158	2.264
4acf	475	M.tuberculosis	imidazopyridine inhibitor ((4-(6-bromo-3-(butylamino)imidazol(1,2-a)pyridin-2-yl)phenoxy) acetic acid) and L- methionine-S-sulfoximine phosphate	2.257	2.592
3ng0	465	Synechocystis sp. PCC 6803	phosphoaminiphosphonic acid-adenylate ester	2.652	3.177
