# Supplementary material for: Glufosinate constrains synchronous and metachronous metastasis by promoting anti‐tumor macrophages
Source: EMBO Mol Med. 2020 Sep 4;12(10):e11210. doi: 10.15252/emmm.201911210 (PMC7539200; doi:10.15252/emmm.201911210)
Supplement: Supplementary file 3 — Dataset EV1 [file EMMM-12-e11210-s003.zip › readme_DatasetEV1.txt]

Dataset EV1. 

List of the sampled/compared 17 homologous crystallized structures and specific structural features. The PDB_ID of the 17 sampled structures by using pGenTHREADER and I-Tasser are reported with the length of each protein and the hosting species. Ligands complexed in the listed crystallized structures are reported for comparative purposes in the dedicated "Complexed ligand" column. RMSD values are those obtained by superimposition with PyMOL by using as crystallized reference structure the indicated human (2qc8.pdb) and Z.mays (2d3a.pdb) GS crystallized structures (see the last two columns).
