# Supplementary material for: Glufosinate constrains synchronous and metachronous metastasis by promoting anti‐tumor macrophages
Source: EMBO Mol Med. 2020 Sep 4;12(10):e11210. doi: 10.15252/emmm.201911210 (PMC7539200; doi:10.15252/emmm.201911210)
Supplement: Supplementary file 4 — Dataset EV2 [file EMMM-12-e11210-s004.zip]

Archive with 2 entries (2 files):
- DatasetEV2.xlsx
- readme_DatasetEV2.txt
