# Supplementary material for: Glufosinate constrains synchronous and metachronous metastasis by promoting anti‐tumor macrophages
Source: EMBO Mol Med. 2020 Sep 4;12(10):e11210. doi: 10.15252/emmm.201911210 (PMC7539200; doi:10.15252/emmm.201911210)
Supplement: Supplementary file 4 — Dataset EV2 [file EMMM-12-e11210-s004.zip › DatasetEV2.xlsx]

## Sheet: MSA.Sampled.GS.forMatGat.perc.i
Dataset EV2. Similarity/Identity matrix of the listed 34 protein sequences sampled by blastp, pGenTHREADER and I-Tasser. The % of identical residues for each sequence pair is reported in cells upon the main diagonal of the matrix. The % of similar residues is reported below the main diagonal of the matrix. Sequences of 2ojw.pdb and 2d3b.pdb have been excluded from this table because their amino a…
Species.AccessionNumbers	Protein Length	1	2	3	4	5	6	7	8	9	10	11	12	13	14	15	16	17	18	19	20	21	22	23	24	25	26	27	28	29	30	31	32	33	34
1. H.sapiens.NP_002056.2	373		52.1	92.3	51.3	21.9	95.3	22.1	18.4	21.8	17.2	23.6	46.3	52.6	19.3	51.4	23.3	19.5	97.3	95	87.9	97.6	96.2	96.2	85.4	81.8	81.4	49.7	52.4	52.3	51.6	51.7	51.3	52.4	51.7
2. Z.mays.NP_001105443.2	369	68.1		49.4	81.3	20.5	51.8	20.4	17.5	21.2	16.1	20.2	46.7	54.7	20.6	77.7	21.2	19.7	52.6	52.1	47.9	52.9	52.4	52.4	45.3	44.2	43.4	81.8	86.5	84	82.7	83.2	83.2	82.4	81.8
3. H.sapiens.2QC8	384	94.5	66.4		50.4	20.1	88.3	20.6	20.8	21.6	15.9	22.4	44.8	50.1	19.9	53.7	22.3	18.6	90.1	90.8	86.7	90.3	89	89	84.4	80.5	79.8	48.6	49.5	50.8	49.9	50.4	49.6	50.9	50
4. Z.mays.2D3A	356	68.4	90.8	66.7		20.9	50.8	20.9	18.3	17.9	16	18.6	47.9	53.5	20.1	83.3	19.9	17.9	51.9	50.8	47.6	52.1	51.1	51.6	44.8	43.8	43.1	87.1	79.7	87.9	87.6	89.9	88.2	88.5	88.5
5. B.subtilis.4LNI	443	38.6	36.3	37	33.9		20.6	36.6	27.7	36.8	27.6	41.4	21	21.1	37.3	19.9	36.5	26	20.6	21	19.6	20.9	20.7	21.3	20.2	19.1	19.2	21.2	22.2	21.2	19.7	20.9	22.3	20.9	21.2
6. C.familiaris.2UU7	381	96.9	66.9	93.8	67.2	38.8		22.2	18.6	22.4	18.4	23.6	45.4	52.6	20.3	50.6	23.6	18.9	97.4	94.6	88.6	96.6	95.8	95.8	81.6	78.4	78.4	49.2	51.5	50.8	50.8	51.2	50.8	51.6	51
7. H.pylori.5ZLI	481	35.8	35.8	35.1	34.1	57.2	37		22.1	41	29.9	47.1	19.5	21.6	43.9	21.5	44.9	23.6	21.9	21.6	20.7	21.9	21.5	21.7	20	19.7	19	20.4	21.7	20.9	21.3	21.5	20.9	22.1	21
8. C.salexigens.5DM3	475	33.7	33.3	35.2	32.2	45.7	33.3	41.2		27.3	20.6	24.2	18.2	16.9	28.3	20.7	27.1	24	18.5	18.6	18.3	18	18.5	18.5	17.3	17.1	16.8	18.2	18.7	17.1	16.7	17.2	17.3	19.1	17.2
9. B.adolescentis.4S17	481	34.9	34.5	35.1	30.4	58	36	59.3	44.9		31	52	20.4	19.8	60.9	18.3	50.6	25.4	21.9	23.2	22	21.7	22	22	20.9	20	19.9	18.9	20.3	19.6	19.1	18.1	19.3	18.9	19.2
10. P.falciparum.6PEW	543	30.9	28	29.5	26.9	45.3	31.5	48.4	39.4	49		31.1	17.1	17.7	31	13.9	32.9	18.2	17.6	17.5	16.6	16.9	17.6	17.4	16.2	15.5	15.7	16	16.4	15.4	16.6	15.7	15.8	15.3	16.9
11. S.typhimurium.1F52	468	38	34.6	37.4	33.3	58.1	37.8	63.6	42.9	69	50.3		20.2	23.3	50.2	18.9	55.8	26.6	23	23	22	23.1	23.2	23.2	21.1	19.6	20.3	19.7	18.8	18.9	19.5	20	19.7	19.3	20
12. S.coelicolor.4BAX	344	62.5	62.1	60.4	64.6	35	61.9	32.4	31.2	31.6	27.8	32.9		46.4	19.4	45.7	17.8	19.3	46.1	45.4	41.9	46.1	46.1	46.1	39.6	38	38	45.8	44.4	47.1	46.8	46	46	48.2	47.1
13. S.cerevisiae.3FKY	370	69.4	69.5	66.7	68.9	37	68	35.8	32.6	33.5	29.7	37	61.9		20.5	50.8	20.7	18.2	53.3	52.5	48.2	53.3	53.1	53.6	45.4	43.7	43.7	53.1	51.6	54.1	53.8	54.9	54.1	53.1	53.6
14. M.tuberculosis.4ACF	486	33.7	33.7	34.8	33.3	56	34.4	62.1	45.1	73	49.7	68.5	31.3	34		20.3	55.8	25.5	19.2	19	17.5	19.6	19.4	19	16.9	16.2	17.5	19.5	20.4	18.8	19.6	19	18.8	19.4	18.8
15. M.truncatula.4IS4	378	68.8	88.6	69.8	91.5	34.3	68.2	36.6	34.5	32.4	27.4	35.7	61.1	68	35		19.1	17.5	51.7	51.5	48.8	51.9	50.6	51.2	46.6	45.5	44.4	84.1	77.4	83.1	82.3	84.1	83.9	94.2	84.9
16. S.sp.PCC.6803.3NG0	473	36.4	35.3	35.3	33.4	54.8	37	65.1	44	68.8	51.6	72.1	30	36.4	72.2	35.3		26.5	23.4	23.2	22	23.5	23.4	23.1	21.2	20.6	20.1	18.6	19.3	18.8	19.1	19.9	20.3	19.3	20.5
17. P.aeruginosa.4HPP	443	34.3	36.8	33.9	33	45.4	35.7	41.6	41.3	41.4	35.2	42.1	32.1	34.1	42.2	35.2	45.5		19.7	20.3	18.6	19.4	19.9	19.5	17.7	18.9	18.1	20.3	18	18.4	18.7	19.3	18.2	18.9	19.8
18. F.catus.XP_003999327.1	373	99.2	68.4	94	68.6	37.9	97.6	35.8	33.3	35.6	30.9	37.6	62.5	70	33.5	68.8	35.7	35		97.1	89.8	98.7	97.9	98.4	83.1	79.8	79.8	50	52.6	52	52.1	52.3	51.9	52.7	52.3
19. S.scrofa.XP_020957859.1	381	96.9	66.9	94.8	66.7	37.9	97.4	36	33.7	34.7	31.5	37.6	61.2	68.2	34	68.2	36.6	36.1	97.6		90.8	96.3	95.5	97.1	84.7	80.7	80.7	49.5	51.9	51.3	51.3	51.2	51	52.1	51.3
20. C.familiaris.NP_001002965.2	413	89.3	61.7	89.1	62.5	38.8	90.3	37.2	35.6	38.3	30.8	38.2	56.9	63.9	33.3	64.2	36.4	36.1	90.1	91.5		89.1	88.4	88.4	85.1	82	82.9	45.9	48	48	47.1	46.9	47.1	48.8	47.2
21. E.caballus.XP_001489285.4	373	98.7	68.6	93.5	68.9	37.7	97.1	35.3	32.6	35.1	30.8	37.2	62.2	70.2	33.5	69	36.4	34.5	99.5	97.1	89.6		97.1	97.6	83.3	80	80	50.3	52.9	52.5	52.1	52.5	52.1	52.9	52.5
22. P.alecto.XP_006907826.1	373	99.2	68.1	94	68.4	37.2	97.1	35.6	33.7	35.3	30.8	36.8	61.9	69.7	34	68.8	35.9	35.2	99.5	97.1	89.6	98.9		97.3	82.2	78.9	79.4	50.9	52.6	51.2	51.6	52	51.1	51.9	51.7
23. B.bubalis.XP_006048672.1	373	98.9	67.8	93.8	68.4	37.9	97.4	35.6	32.6	34.7	30.9	37	62.2	69.7	33.3	68.5	36.2	34.5	99.7	97.9	89.8	99.2	99.2		82.2	78.9	79.4	50.3	52.9	51.7	51.9	52.3	51.6	52.4	52
24. M.leucophaeus.XP_011828283.1	437	85.4	58.6	85.6	59.3	39.3	84.4	37	35.6	37	31.9	37	52.9	59.5	34.6	62	37.2	36.3	84.7	86.3	88.6	84.2	84.7	84.4		84.9	85.1	43.2	46	45	44.8	44.8	44.3	45.5	44.8
25. N.leucogenys.XP_030674647.1	456	81.8	56.6	81.1	57	37.5	81.1	37.8	34.7	37.2	32.6	38.2	50.7	57.5	35	58.3	36.4	32.2	81.4	82.2	84	80.9	81.4	81.1	86.8		95.8	42	43.8	44.1	43.9	43.6	43	44.3	43.9
26. A.nancymaae.XP_012300022.2	456	81.8	56.4	81.4	57.2	37.7	81.1	37.2	33.3	37.4	33	37.8	50.9	57.7	34.4	58.6	35.7	33.6	81.4	82.2	85.5	80.9	81.4	81.1	87.9	96.7		41.6	43.7	43.8	43.4	43.1	42.5	43.8	43.4
27. A.thaliana.NP_198576.1	356	67	90.8	65.1	96.3	35.4	65.6	34.5	31.8	33.1	28	34.4	63.5	68.4	33.7	91	34.5	34.5	67	65.4	61.3	67.3	67.3	66.8	58.4	55.9	56.4		79.2	90.7	88.8	89	90.2	89.3	88.8
28. O.sativa.XP_015628694.1	370	69.2	93.8	66.7	90.3	36.6	68	36	33.7	33.7	30.4	33.8	60.8	69.2	34	88.4	35.3	34.3	69.2	66.9	62.2	69.4	68.9	68.9	59.7	57	57.5	89.2		80	80.8	80.8	79.2	81.4	79.2
29. M.esculenta.XP_021592190.1	356	68.1	91.6	66.1	96.1	35.7	65.6	34.5	32	32.8	28	35.9	64.3	69.5	33.5	90.5	34.9	34.1	67.8	65.4	62	68.1	67.6	67.6	58.6	56.1	56.6	97.2	90.3		90.7	90.4	92.7	88.2	91.3
30. C.arabica.XP_027073453.1	356	67.3	91.6	65.6	94.7	36.1	65.9	34.1	31.2	31.6	27.8	35.3	63.2	68.6	32.9	89.2	34.7	33.2	67.6	65.6	61.3	67.8	67.3	67	59	56.4	56.6	94.9	91.1	96.1		90.7	92.4	87.4	91
31. N.tabacum.XP_016466322.1	356	68.1	91.3	65.4	95.8	35.4	66.7	34.3	29.9	31.2	27.8	35.7	63.5	68.9	32.9	90.7	33.8	33.2	68.1	66.4	61.3	68.4	67.6	67.3	58.1	55.9	56.4	95.5	90.5	96.3	95.5		91	89	92.4
32. V.vinifera.NP_001268054.1	356	66.5	91.3	64.8	94.9	35.9	65.4	34.1	32.2	33.3	28	34.4	63.8	69.2	33.5	89.9	35.3	33.6	66.8	65.1	60.5	67	66.5	66.5	57.4	55	55.3	95.5	90.5	97.2	96.1	95.8		89	92.4
33. M.truncatula.XP_003619869.1	356	68.6	90.8	66.7	97.5	33.6	67.2	35.3	32	32.4	27.6	34.2	64.6	68.9	33.3	94.2	34.7	33.9	68.6	66.9	62.7	68.9	68.4	68.4	59.7	57	57.5	96.6	90	96.1	94.7	96.1	95.5		90.2
34. C.sativa.XP_030500358.1	356	67.3	91.3	65.6	95.8	35.9	65.4	34.7	31.6	31.8	28.2	34	62.6	68.1	33.1	90.7	34.7	34.8	67.6	65.1	61.3	67.8	67.6	67.3	58.4	55.7	55.9	96.1	90.8	96.9	95.2	97.2	95.8	96.3
