# Supplementary material for: Glufosinate constrains synchronous and metachronous metastasis by promoting anti‐tumor macrophages
Source: EMBO Mol Med. 2020 Sep 4;12(10):e11210. doi: 10.15252/emmm.201911210 (PMC7539200; doi:10.15252/emmm.201911210)
Supplement: Supplementary file 4 — Dataset EV2 [file EMMM-12-e11210-s004.zip › readme_DatasetEV2.txt]

Dataset EV2. 

Similarity/Identity matrix of the listed 34 protein sequences sampled by blastp, pGenTHREADER and I-Tasser.  The % of identical residues for each sequence pair is reported in cells upon the main diagonal of the matrix. The % of similar residues is reported below the main diagonal of the matrix. Sequences of 2ojw.pdb and 2d3b.pdb have been excluded from this table because their amino acid sequences were already represented by 2qc8.pdb and 2d3b.pdb sequences.
