# Supplementary material for: Glufosinate constrains synchronous and metachronous metastasis by promoting anti‐tumor macrophages
Source: EMBO Mol Med. 2020 Sep 4;12(10):e11210. doi: 10.15252/emmm.201911210 (PMC7539200; doi:10.15252/emmm.201911210)
Supplement: Supplementary file 5 — Dataset EV3 [file EMMM-12-e11210-s005.zip › DatasetEV3.xlsx]

## Sheet: Sheet1
Dataset EV3. H.sapiens GS and Z.mays GS residues within 4 Å from the crystallized P3S and the docked Glutamate and Glufosinate
H.sapiens GS (2qc8) residues within 4 Å from the crystallized P3S	H.sapiens GS (2qc8) residues within 4 Å from Glu docked within 2qc8 catalytic site by superimposition with 4hpp.pdb	H.sapiens GS (2qc8) residues within 4 Å from Glufosinate within 2qc8 catalytic site by superimposition with glutamate	Z.mays GS (2d3a) residues within 4 Å from the crystallized P3S	Z.mays GS (2d3a) residues within 4 Å from Glu docked within 2d3a catalytic site by superimposition with 4hpp.pdb	Z.mays GS (2d3a) residues within 4 Å from Glufosinate docked within 2d3a catalytic site by superimposition with glutamate
E134		E134	E129		E129
E136	E136	E136	E131	E131	E131
Y162		Y162	Y158		Y158
E196	E196	E196	E192	E192	E192
V197		E203	V193		V193
			E199		E199
N248	N248	N248	N244	N244	N244
G249	G249	G249	G245	G245	G245
	A250	A250		A246	A246
G251	G251	G251	G247	G247	G247
H253	H253	H253	H249	H249	H249
R299	R299	R299	R291	R291	R291
			H296		H296
			E297	E297	E297
			T298		T298
R319	R319	R319	R311		R311
			R316
E338	E338		E330
R340	R340	R340	R332	R332	R332
Mn ions	Mn ions	Mn ions	Mn ions	Mn ions	Mn ions
Pi	Pi	Pi	Pi	Pi	Pi
ADP	ADP	ADP	ADP	ADP	ADP
