# Supplementary material for: Glufosinate constrains synchronous and metachronous metastasis by promoting anti‐tumor macrophages
Source: EMBO Mol Med. 2020 Sep 4;12(10):e11210. doi: 10.15252/emmm.201911210 (PMC7539200; doi:10.15252/emmm.201911210)
Supplement: Supplementary file 5 — Dataset EV3 [file EMMM-12-e11210-s005.zip › readme_DatasetEV3.txt]

Dataset EV3. 
List of H. sapiens GS and Z. mays GS residues within 4 � from the crystallized P3S and the docked Glutamate and Glufosinate
