# Supplementary material for: Glufosinate constrains synchronous and metachronous metastasis by promoting anti‐tumor macrophages
Source: EMBO Mol Med. 2020 Sep 4;12(10):e11210. doi: 10.15252/emmm.201911210 (PMC7539200; doi:10.15252/emmm.201911210)
Supplement: Supplementary file 6 — Source Data for Expanded View [file EMMM-12-e11210-s014.zip]

Archive with 5 entries (4 files):
- Source_Data_EV1.pdf
- __MACOSX/
- __MACOSX/._Source_Data_EV1.pdf
- Source_Data_EV2.pdf
- __MACOSX/._Source_Data_EV2.pdf
